# Supplementary material for: Dissecting Abdominal Aortic Aneurysm Is Aggravated by Genetic Inactivation of LIGHT (TNFSF14)
Source: Biomedicines. 2021 Oct 22;9(11):1518. doi: 10.3390/biomedicines9111518 (PMC8615201; doi:10.3390/biomedicines9111518)
Supplement: Supplementary file 1 [file biomedicines-09-01518-s001.zip]

Archive with 1 entries (1 files):
- biomedicines-1396845-supplementary.pdf
